# Supplementary material for: The Phonological Mapping Negativity (PMN) as a language-specific component: Exploring responses to linguistic vs musical mismatch
Source: PLoS One. 2024 Dec 19;19(12):e0315537. doi: 10.1371/journal.pone.0315537 (PMC11658511; doi:10.1371/journal.pone.0315537)
Supplement: S1 File — (XLSX) [file pone.0315537.s001.xlsx]

## Sheet: Sheet1
Ptp no.	Handedness	Session order	gender	age	country of birth	Native language	Education	Years outside Eng. Speaking country	Foreign Lang.	Musical education	Plays (or played) an instrument	Instrument	Years played	grades taken		Years played
1_01	R	word/tone	M	32	UK	English	Postgraduate	NA	Japanese, Cantonese	Primary school	N	NA	0	NA		0
1_03	L	word/tone	M	40	NZ	English	Postgraduate	Australia - 4y, HK - 5y	German	High school	Y	Guitar	10	None		10
1_04	R	tone/word	F	31	Malaysia	English	Postgraduate	HK - 3 months	Malay	NA	N	NA	0	None		0
1_06	R	tone/word	M	39	UK	English	Undergraduate	HK - 7y	Cantonese	NA	Y	Guitar	22	None		22
1_07	R	tone/word	F	48	UK	English	Postgraduate	HK - 19y	French, Mandarin	High school	Y	Violin	13	Y		13
1_10	R	tone/word	M	29	India - moved NZ aged 10	English	Undergraduate	HK - 2y	Hindi	NA	N	NA	0	NA		0
1_14	R	word/tone	F	24	HK	English + bangla simultaneously	Undergraduate	NA	Bangla, French	High school	Y	Guitar	1	None		1
1_15	R	tone/word	F	29	USA	English	Undergraduate	Spain - 1y, Slovakia - 3y, HK - 1y	Spanish, Sign language	High school	Y	Violin	2	None		2
1_16	R	word/tone	F	36	UK	English	Postgraduate	NA	NA	High school	Y	Violin, Piano	5	Y		5
1_22	R	word/tone	M	34	UK	English	Postgraduate	China - 1y, HK - 11y	French, Spanish, Mandarin	High school	Y	Piano, Drum kit	4	Y		4
1_25	R	tone/word	F	34	HK	English/Cantonese - cantonese with family, English with helper, helper did a lot of childcare	Postgraduate	NA	Cantonese, French	High school	Y	Violin, Singing	7	Y		7
1_29	R	tone/word	F	37	USA	English	Postgraduate	Germany - 1, France - 1y, Netherlands - 4y	Dutch , French	Primary school	Y	Piano	2	None		2
1_30	R	tone/word	F	29	USA	English	Undergraduate	Peru - 8m, Belgium - 6m	French, Spanish	Primary school	N	NA	0	None		0
1_32	R	tone/word	F	42	UK	English	Postgraduate	Spain - 2y	Spanish, French, German	High school	Y	Piano	1	None		1
1_34	R	word/tone	F	53	UK	English	Postgraduate	NA	French	High school	Y	Flute	3	None		3
2_05	L	word/tone	M	55	USA	English	Undergraduate	NA	French,Cantonese	Undergraduate	Y	Piano	5	None		5
2_07	R	word/tone	M	38	Malaysia	English	Undergraduate	China - 1y	Mandarin, Cantonese	GCSE	Y	Piano	2	Y		2
2_08	R	tone/word	F	26	UK	English	Undergraduate	Spain - 1y	Spanish	Primary school	N	NA	0	NA		0
2_09	R	word/tone	M	20	USA	English	Undergraduate	HK - 1m	NA	High School	N	NA	0	NA		0
2_10	R	tone/word	F	46	USA	English	Undergraduate	HK - 12y	NA	Primary school	N	NA	0	NA		0
2_11	R	word/tone	M	36	UK	English	Postgraduate	NA	French	NA	Y	Clarinet; bagpipes	5, 2	Y		7
2_14	L	word/tone	F	50	UK	English	Undergraduate	NA	Cantonese	GCSE	Y	Piano, cello	10, 10	Y		20
2_17	R	tone/word	M	51	UK	English	Postgraduate	China - 4y , UAE - 3y	NA	High school	Y	Violin	1	None		1
2_18	R	word/tone	F	55	UK	English	High school	NA	French, German, Spanish	Primary school	Y	Recorder	2	None		2
2_23	R	tone/word	F	38	Malaysia	English	Postgraduate	HK - 9y	Malay, Cantonese	After school classes	Y	Piano, guitar	5	Y		5
2_25	R	tone/word	M	48	UK	English	Postgraduate	HK - 6y, Sri Lanka - 2y, Burma - 2y	Spanish, Italian	High school	Y	Guitar	10	None		10
2_26	R	tone/word	M	37	UK	English	Postgraduate	NA	French, Japanese	GCSE	Y	Trumpet, piano	2	Y		2
2_30	R	tone/word	F	55	Australia	English	Postgraduate	NA	French, Cantonese	High school	Y	Clarinet, guitar	1	None		1
1_08	R	word/tone	F	29	UK	English	undergraduate	Poland - 6m, China - 1y, Spain - 1m	Spanish - age 14 - 4y - never use, prof 3	GCSE	Y	Percission - 3y - no grades	3	None		3
1_09	R	word/tone	F	29	Malaysia	English	Undergraduate	HK - 2y	None	NA	N	NA	0	NA		0
1_17	R	word/tone	M	39	USA	English	Undergraduate	HK - 7y	None	High school	Y	Guitar	4	None		4
1_19	R	word/tone	F	43	Australia	English	Undergraduate	HK - 7y	Japanese, German	Primary school	N	NA	0	NA		0
1_20	R	word/tone	F	27	UK	English	Undergraduate	HK - 1y	French, German	GCSE	Y	Clarinet	2	Y		2
1_21	R	tone/word	M	42	USA	English	Postgraduate	China - 10m, HK - 19y	Spanish, Mandarin, Cantonese	Primary school	N	NA	0	NA		0
1_23	R	word/tone	F	48	Australia	English	High school	HK - 18.5y	Japanese	NA	N	NA	0	NA		0
1_26	R	word/tone	M	21	Pakistan/UAE	English	High school	NA	Arabic, Urdu	NA	Y	Piano	0	None		0
1_28	R	tone/word	F	51	UK	English	Postgraduate	HK - 27y	None	Primary school	Y	Guitar	0	None		0
1_33	R	tone/word	F	32	UK	English	Undergraduate	HK - 1y	French, Farsi	High school	Y	Flute	4	NR		4
2_01	R	word/tone	M	51	HK	English	Undergraduate	NA	French, Cantonese	Primary school	N	NA	0	NA		0
2_02	R	tone/word	F	36	UK	English	High school	South Africa - 4y	Cantonese	Primary school	Y	Piano	2	Y		2
2_03	R	word/tone	F	51	UK	English	Undergraduate	Kuwait - 16y, China - NR, HK - NR	French	Primary school	Y	Cello, piano	3, 4	NR		7
2_04	R	tone/word	F	33	South Africa	English	High school	NA	French, Shona	NA	N	NA	0	NA		0
2_12	R	word/tone	F	44	Australia	English	Postgraduate	Egypt - 14y	Arabic, German	High school	Y	Oboe, cello	1, 1	None		2
2_15	R	word/tone	F	44	Australia	English	Postgraduate	30	Japanese	High school	N	NA	0	NA		0
2_19	R	tone/word	F	47	UK	English	Undergraduate	NA	Spanish, French	High school	N	NA	0	NA		0
2_20	R	word/tone	M	40	UK	English	Postgraduate	Belgium - 7y	French, German	High school	N	NA	0	NA		0
2_21	R	tone/word	F	46	UK	English	Undergraduate	NA	None	Primary school	N	NA	0	NA		0
2_22	R	word/tone	M	47	New Zealand	English	Undergraduate	NA	None	NA	N	NA	0	NA		0
2_28	A	tone/word	F	42	UK	English	Postgraduate	NA	French	Primary school	Y	Piano	5	Y		5
2_29	R	word/tone	non-binary	31	UK	English	High school	HK - 2y	Cantonese	High school	Y	Descant	5	None		5
				39.3												3.18
				9.3596												4.78386
