# Supplementary material for: The Phonological Mapping Negativity (PMN) as a language-specific component: Exploring responses to linguistic vs musical mismatch
Source: PLoS One. 2024 Dec 19;19(12):e0315537. doi: 10.1371/journal.pone.0315537 (PMC11658511; doi:10.1371/journal.pone.0315537)
Supplement: S2 File — (ZIP) [file pone.0315537.s002.zip]

Archive with 163 entries (161 files):
- Supplementary folder 2/Audio/
- Supplementary folder 2/Audio/audio files/
- Supplementary folder 2/Audio/audio files/abusing_prime.wav
- Supplementary folder 2/Audio/audio files/affection_prime.wav
- Supplementary folder 2/Audio/audio files/alerting_prime.wav
- Supplementary folder 2/Audio/audio files/ambitious_prime.wav
- Supplementary folder 2/Audio/audio files/archival_prime.wav
- Supplementary folder 2/Audio/audio files/artistic_prime.wav
- Supplementary folder 2/Audio/audio files/atlantic_prime.wav
- Supplementary folder 2/Audio/audio files/atlantic_target.wav
- Supplementary folder 2/Audio/audio files/banana_prime.wav
- Supplementary folder 2/Audio/audio files/bitious_ct.wav
- Supplementary folder 2/Audio/audio files/bitious_it.wav
- Supplementary folder 2/Audio/audio files/busing_ct.wav
- Supplementary folder 2/Audio/audio files/busing_it.wav
- Supplementary folder 2/Audio/audio files/castic_ct.wav
- Supplementary folder 2/Audio/audio files/castic_it.wav
- Supplementary folder 2/Audio/audio files/cation_ct.wav
- Supplementary folder 2/Audio/audio files/cation_it.wav
- Supplementary folder 2/Audio/audio files/chival_ct.wav
- Supplementary folder 2/Audio/audio files/chival_it.wav
- Supplementary folder 2/Audio/audio files/cific_ct.wav
- Supplementary folder 2/Audio/audio files/cific_it.wav
- Supplementary folder 2/Audio/audio files/cision_ct.wav
- Supplementary folder 2/Audio/audio files/cision_it.wav
- Supplementary folder 2/Audio/audio files/collecting_prime.wav
- Supplementary folder 2/Audio/audio files/collision_prime.wav
- Supplementary folder 2/Audio/audio files/competing_prime.wav
- Supplementary folder 2/Audio/audio files/competing_target.wav
- Supplementary folder 2/Audio/audio files/complaining_prime.wav
- Supplementary folder 2/Audio/audio files/complaining_target.wav
- Supplementary folder 2/Audio/audio files/completion_prime.wav
- Supplementary folder 2/Audio/audio files/completion_target.wav
- Supplementary folder 2/Audio/audio files/computer_prime.wav
- Supplementary folder 2/Audio/audio files/computer_target.wav
- Supplementary folder 2/Audio/audio files/condensing_prime.wav
- Supplementary folder 2/Audio/audio files/condensing_target.wav
- Supplementary folder 2/Audio/audio files/confiding_prime.wav
- Supplementary folder 2/Audio/audio files/converting_prime.wav
- Supplementary folder 2/Audio/audio files/dantic_ct.wav
- Supplementary folder 2/Audio/audio files/dantic_it.wav
- Supplementary folder 2/Audio/audio files/decision_prime.wav
- Supplementary folder 2/Audio/audio files/defective_prime.wav
- Supplementary folder 2/Audio/audio files/delicious_prime.wav
- Supplementary folder 2/Audio/audio files/detective_prime.wav
- Supplementary folder 2/Audio/audio files/detective_target.wav
- Supplementary folder 2/Audio/audio files/director_prime.wav
- Supplementary folder 2/Audio/audio files/director_target.wav
- Supplementary folder 2/Audio/audio files/dissecting_prime.wav
- Supplementary folder 2/Audio/audio files/dividing_prime.wav
- Supplementary folder 2/Audio/audio files/election_prime.wav
- Supplementary folder 2/Audio/audio files/enquiry_prime.wav
- Supplementary folder 2/Audio/audio files/enquiry_target.wav
- Supplementary folder 2/Audio/audio files/enthusing_prime.wav
- Supplementary folder 2/Audio/audio files/eviction_prime.wav
- Supplementary folder 2/Audio/audio files/eviction_target.wav
- Supplementary folder 2/Audio/audio files/exceeding_prime.wav
- Supplementary folder 2/Audio/audio files/exceeding_target.wav
- Supplementary folder 2/Audio/audio files/exciting_prime.wav
- Supplementary folder 2/Audio/audio files/exciting_target.wav
- Supplementary folder 2/Audio/audio files/extinction_prime.wav
- Supplementary folder 2/Audio/audio files/extinction_target.wav
- Supplementary folder 2/Audio/audio files/fantastic_prime.wav
- Supplementary folder 2/Audio/audio files/fected_ct.wav
- Supplementary folder 2/Audio/audio files/fected_it.wav
- Supplementary folder 2/Audio/audio files/fecting_ct.wav
- Supplementary folder 2/Audio/audio files/fecting_it.wav
- Supplementary folder 2/Audio/audio files/fection_ct.wav
- Supplementary folder 2/Audio/audio files/fection_it.wav
- Supplementary folder 2/Audio/audio files/fective_ct.wav
- Supplementary folder 2/Audio/audio files/fective_it.wav
- Supplementary folder 2/Audio/audio files/fiding_ct.wav
- Supplementary folder 2/Audio/audio files/fiding_it.wav
- Supplementary folder 2/Audio/audio files/fixation_prime.wav
- Supplementary folder 2/Audio/audio files/fixation_target.wav
- Supplementary folder 2/Audio/audio files/gantic_ct.wav
- Supplementary folder 2/Audio/audio files/gantic_it.wav
- Supplementary folder 2/Audio/audio files/gigantic_prime.wav
- Supplementary folder 2/Audio/audio files/gistic_ct.wav
- Supplementary folder 2/Audio/audio files/gistic_it.wav
- Supplementary folder 2/Audio/audio files/gorilla_prime.wav
- Supplementary folder 2/Audio/audio files/horrific_prime.wav
- Supplementary folder 2/Audio/audio files/ignition_prime.wav
- Supplementary folder 2/Audio/audio files/impressing_prime.wav
- Supplementary folder 2/Audio/audio files/impressing_target.wav
- Supplementary folder 2/Audio/audio files/infecting_prime.wav
- Supplementary folder 2/Audio/audio files/injecting_prime.wav
- Supplementary folder 2/Audio/audio files/inspection_prime.wav
- Supplementary folder 2/Audio/audio files/inspection_target.wav
- Supplementary folder 2/Audio/audio files/jected_ct.wav
- Supplementary folder 2/Audio/audio files/jected_it.wav
- Supplementary folder 2/Audio/audio files/jecting_ct.wav
- Supplementary folder 2/Audio/audio files/jecting_it.wav
- Supplementary folder 2/Audio/audio files/jective_ct.wav
- Supplementary folder 2/Audio/audio files/jective_it.wav
- Supplementary folder 2/Audio/audio files/lecting_ct.wav
- Supplementary folder 2/Audio/audio files/lecting_it.waV
- Supplementary folder 2/Audio/audio files/lection_ct.wav
- Supplementary folder 2/Audio/audio files/lection_it.wav
- Supplementary folder 2/Audio/audio files/lerting_ct.wav
- Supplementary folder 2/Audio/audio files/lerting_it.wav
- Supplementary folder 2/Audio/audio files/licious_ct.wav
- Supplementary folder 2/Audio/audio files/licious_it.wav
- Supplementary folder 2/Audio/audio files/lision_ct.wav
- Supplementary folder 2/Audio/audio files/lision_it.wav
- Supplementary folder 2/Audio/audio files/location_prime.wav
- Supplementary folder 2/Audio/audio files/logistic_prime.wav
- Supplementary folder 2/Audio/audio files/nana_ct.wav
- Supplementary folder 2/Audio/audio files/nana_it.wav
- Supplementary folder 2/Audio/audio files/nerving_ct.wav
- Supplementary folder 2/Audio/audio files/nerving_it.wav
- Supplementary folder 2/Audio/audio files/nilla_ct.wav
- Supplementary folder 2/Audio/audio files/nilla_it.wav
- Supplementary folder 2/Audio/audio files/nition_ct.wav
- Supplementary folder 2/Audio/audio files/nition_it.wav
- Supplementary folder 2/Audio/audio files/objective_prime.wav
- Supplementary folder 2/Audio/audio files/observing_prime.wav
- Supplementary folder 2/Audio/audio files/pacific_prime.wav
- Supplementary folder 2/Audio/audio files/pacific_target.wav
- Supplementary folder 2/Audio/audio files/pedantic_prime.wav
- Supplementary folder 2/Audio/audio files/perfected_prime.wav
- Supplementary folder 2/Audio/audio files/pirhana_prime.wav
- Supplementary folder 2/Audio/audio files/quotation_prime.wav
- Supplementary folder 2/Audio/audio files/quotation_target.wav
- Supplementary folder 2/Audio/audio files/rhana_ct.wav
- Supplementary folder 2/Audio/audio files/rhana_it.wav
- Supplementary folder 2/Audio/audio files/rific_ct.wav
- Supplementary folder 2/Audio/audio files/rific_it.wav
- Supplementary folder 2/Audio/audio files/rilla_ct.wav
- Supplementary folder 2/Audio/audio files/rilla_it.wav
- Supplementary folder 2/Audio/audio files/salvation_prime.wav
- Supplementary folder 2/Audio/audio files/sarcastic_prime.wav
- Supplementary folder 2/Audio/audio files/secting_ct.wav
- Supplementary folder 2/Audio/audio files/secting_it.wav
- Supplementary folder 2/Audio/audio files/serving_ct.wav
- Supplementary folder 2/Audio/audio files/serving_it.wav
- Supplementary folder 2/Audio/audio files/sition_ct.wav
- Supplementary folder 2/Audio/audio files/sition_it.wav
- Supplementary folder 2/Audio/audio files/specific_prime.wav
- Supplementary folder 2/Audio/audio files/subjected_prime.wav
- Supplementary folder 2/Audio/audio files/survival_prime.wav
- Supplementary folder 2/Audio/audio files/tastic_ct.wav
- Supplementary folder 2/Audio/audio files/tastic_it.wav
- Supplementary folder 2/Audio/audio files/thusing_ct.wav
- Supplementary folder 2/Audio/audio files/thusing_it.wav
- Supplementary folder 2/Audio/audio files/tistic_ct.wav
- Supplementary folder 2/Audio/audio files/tistic_it.wav
- Supplementary folder 2/Audio/audio files/transition_prime.wav
- Supplementary folder 2/Audio/audio files/umbrella_prime.wav
- Supplementary folder 2/Audio/audio files/umbrella_target.wav
- Supplementary folder 2/Audio/audio files/unnerving_prime.wav
- Supplementary folder 2/Audio/audio files/vanilla_prime.wav
- Supplementary folder 2/Audio/audio files/vation_ct.wav
- Supplementary folder 2/Audio/audio files/vation_it.wav
- Supplementary folder 2/Audio/audio files/verting_ct.wav
- Supplementary folder 2/Audio/audio files/verting_it.wav
- Supplementary folder 2/Audio/audio files/viding_ct.wav
- Supplementary folder 2/Audio/audio files/viding_it.wav
- Supplementary folder 2/Audio/audio files/vival_ct.wav
- Supplementary folder 2/Audio/audio files/vival_it.wav
- Supplementary folder 2/Audio/audio files/withdrawal_prime.wav
- Supplementary folder 2/Audio/audio files/withdrawal_target.wav
- Supplementary folder 2/Supplementary File 2.xlsx
