# Supplementary material for: The Phonological Mapping Negativity (PMN) as a language-specific component: Exploring responses to linguistic vs musical mismatch
Source: PLoS One. 2024 Dec 19;19(12):e0315537. doi: 10.1371/journal.pone.0315537 (PMC11658511; doi:10.1371/journal.pone.0315537)
Supplement: S2 File — (ZIP) [file pone.0315537.s002.zip › Supplementary folder 2/Supplementary File 2.xlsx]

## Sheet: Wordlist
prime_word	American IPA	English IPA	target_word_c	target_word_inc	prime_tone	target_tone_c	target_tone_inc	tone pattern (ascending/descending)	final note	key
perfected	/ˈpɝː.fek.tɪd/	/ˈpɜː.fek.tɪd/	fected	jected	F4,G4,A4	G4,A4	C5,A4	123_a	A4	F
subjected	/səbˈdʒek.tɪd/	/ˈsʌb.dʒekt.tɪd/	jected	fected	E5,C5,A4	C5,A4	G4,A4	531_d	A4	Am
fantastic	/fænˈtæs.tɪk/	/fænˈtæs.tɪk/	tastic	castic	F#4,G#4,A#4	G#4,A#4	C#5,A#4	123_a	A#4	F#
sarcastic	/sɑːrˈkæs.tɪk/	/sɑːˈkæs.tɪk	castic	tastic	F5,C#5,A#4	C#5,A#4	G#4,A#4	531_d	A#4	A#m
gigantic	/ˌdʒaɪˈɡæn.t̬ɪk/	/ˌdʒaɪˈɡæn.tɪk/	gantic	dantic	C#4,F#4,A#4	F#4,A#4	C#5,A#4	513_a	A#4	F#
pedantic	/pedˈæn.tɪk/	/pəˈdæn.tɪk/	dantic	gantic	C5,C#5,A#4	C#5,A#4	F#4,A#4	231_ad	A#4	A#m
artistic	/ɑːrˈtɪs.tɪk/	/ɑːˈtɪs.tɪk/	tistic	gistic	D5,C5,A#4	C5,A#4	D#4,A#4	321_d	A#4	A#
logistic	/ləˈdʒɪs.tɪk/	/ləˈdʒɪs.tɪk/	gistic	tistic	F#4,D#4,A#4	D#4,A#4	C5,A#4	315_da	A#4	D#m
collision	/kəˈlɪʒ.ən/	/kəˈlɪʒ.ən/	lision	cision	D#4,G#4,B4	G#4,B4	D#5,B4	513_a	B4	Gm
decision	/dɪˈsɪʒ.ən/	/dɪˈsɪʒ.ən/	cision	lision	C#5,D#5,B4	D#5,B4	G#4,B4	231_ad	B4	B
transition	/trænˈzɪʃ.ən/	/trænˈzɪʃ.ən/	sition	nition	E4,F#4,G4	F#4,G4	B4,G4	123_a	G4	Em
ignition	/ɪɡˈnɪʃ.ən/	/ɪɡˈnɪʃ.ən/	nition	sition	D5,B4,G4	B4,G4	F#4,G4	531_d	G4	G
affection	/əˈfek.ʃən/	/əˈfek.ʃən/	fection	lection	A#3,D#4,G4	D#4,G4	A#4,G4	513_a	G4	D#
election	/iˈlek.ʃən/	/iˈlek.ʃən/	lection	fection	A4,A#4,G4	A#4,G4	D#4,G4	231_ad	G4	Gm
location	/loʊˈkeɪ.ʃən/	/ləʊˈkeɪ.ʃən/	cation	vation	B4,A4,G4	A4,G4	C4,G4	321_d	G4	G
salvation	/sælˈveɪ.ʃən/	/sælˈveɪ.ʃən/	vation	cation	D#4,C4,G4	C4,G4	A4,G4	315_da	G4	Cm
dividing	/dɪˈvaɪ.dɪŋ/	/dɪˈvaɪ.dɪŋ/	viding	fiding	E3,G3,B3	G3,B3	D#4,B3	135_a	B3	E
confiding	/kənˈfaɪ.dɪŋ/	/kənˈfaɪ.dɪŋ	fiding	viding	G#4,D#4,B3	D#4,B3	G3,B3	153_d	B3	G#m
alerting	/əˈlɝːtɪŋ/	/əˈlɜːtɪŋ/	lerting	verting	D4,E4,F4	E4,F4	A4,F4	123_a	F4	Dm
converting	/kənˈvɝːtɪŋ/	/kənˈvɜːtɪŋ/	verting	lerting	C5,A4,F4	A4,F4	E4,F4	531_d	F4	F
infecting	/ɪnˈfek.tɪŋ/	/ɪnˈfek.tɪŋ/	fecting	jecting	G#3,C#4,F4	C#4,F4	G#4,F4	513_a	F4	C#
injecting	/ɪnˈdʒek.tɪŋ/	/ɪnˈdʒek.tɪŋ/	jecting	fecting	G4,G#4,F4	G#4,F4	C#4,F4	231_ad	F4	Fm
collecting	/kəˈlek.tɪŋ/	/kəˈlek.tɪŋ/	lecting	secting	G#4,G4,F4	G4,F4	A#3,F4	321_d	F4	Fm
dissecting	/daɪˈsek.tɪŋ/	/daɪˈsek.tɪŋ/	secting	lecting	D4,A#3,F4	A#3,F4	G4,F4	315_da	F4	A#
abusing	/əˈbjuː.zɪŋ/	/əˈbjuː.zɪŋ/	busing	thusing	C#4,E4,G#4	E4,G#4	B,G#4	135_a	G#4	C#m
enthusing	/ɪnˈθjuː.zɪŋ/	/ɪnˈθjuː.zɪŋ/	thusing	busing	E5,B4,G#4	B,G#4	E4,G#4	153_d	G#4	E
observing	/əbˈzɝː.vɪŋ/	/əbˈzɜː.vɪŋ/	serving	nerving	D#4,D4,C4	D4,C4	F3,C4	321_d	C4	Cm
unnerving	/ʌnˈnɝː.vɪŋ/	/ʌnˈnɜː.vɪŋ/	nerving	serving	A3,F3,C4	F3,C4	D4,C4	315_da	C4	F
ambitious	/æmˈbɪʃ.əs/	/æmˈbɪʃ.əs/	bitious	licious	A4,B4,C5	B4,C5	E5,C5	123_a	C5	Am
delicious	/dɪˈlɪʃ.əs/	/dɪˈlɪʃ.əs/	licious	bitious	G5,E5,C5	E5,C5	B4,C5	531_d	C5	C
gorilla	/ɡəˈrɪl.ə/	/ɡəˈrɪl.ə/	rilla	nilla	F3,A#3,C#4	A#3,C#4	F,C#	513_a	C#4	A#m
vanilla	/vəˈnɪl.ə/	/vəˈnɪl.ə/	nilla	rilla	D#4,F4,C#4	F,C#	A#3,C#4	231_ad	C#4	C#
objective	/əbˈdʒek.tɪv/	/əbˈdʒek.tɪv/	jective	fective	B3,D4,F#4	D4,F#4	A4,F#4	135_a	F#4	Bm
defective	/dɪˈfek.tɪv/	/dɪˈfek.tɪv/	fective	jective	D5,A4,F#4	A4,F#4	D4,F#4	153_d	F#4	D
specific	/spəˈsɪf.ɪk/	/spəˈsɪf.ɪk/	cific	rific	G#3,C4,D#4	C4,D#4	G4,D#4	135_a	D#4	G#
horrific	/həˈrɪf.ɪk/	/həˈrɪf.ɪk/	rific	cific	C5,G4,D#4	G4,D#4	C4,D#4	153_d	D#4	Cm
survival	/sɚˈvaɪ.vəl/	/səˈvaɪ.vəl/	vival	chival	G3,B3,D4	B3,D4	F#4,D4	135_a	D4	G
archival	/ˌɑːrˈkaɪ.vəl/	/ˌɑːˈkaɪ.vəl/	chival	vival	B3,F#4,D4	F#4,D4	B3,D4	153_d	D4	Bm
banana	/bəˈnæn.ə/	/bəˈnɑː.nə/	nana	rana	G4,F#4,E4	F#4,E4	A3,E4	321_d	E4	Em
piranha	pəˈrɑː.njə/	/pɪˈrɑː.nə/	rana	nana	C4#,A3,E4	A3,E4	F#4,E4	315_da	E4	A

## Sheet: Frequencies
prime_word	Log_freq
perfected	3.29556
subjected	3.37243
fantastic	5.45208
sarcastic	3.20359
gigantic	3.5794
pedantic	2.68251
artistic	4.0096
logistic	2.45916
collision	3.78
decision	5.17342
transition	3.99568
ignition	3.07413
affection	3.73792
election	5.07273
location	4.63913
salvation	3.61429
dividing	3.5961
confiding	2.15813
alerting	2.70857
converting	3.47605
infecting	2.5708
injecting	3.16995
collecting	4.24682
dissecting	2.63023
abusing	3.47892
enthusing	2.03816
observing	3.43293
unnerving	2.93628
ambitious	4.19142
delicious	4.65692
gorilla	3.72553
vanilla	3.9871
objective	3.89604
defective	2.79954
specific	4.47389
horrific	3.88969
survival	4.23993
archival	1.87183
banana	4.21491
piranha	2.94859
